# Supplementary material for: Identification of Dysregulated microRNAs in Glioblastoma Stem-like Cells
Source: Brain Sci. 2023 Feb 18;13(2):350. doi: 10.3390/brainsci13020350 (PMC9953941; doi:10.3390/brainsci13020350)
Supplement: Supplementary file 1 [file brainsci-13-00350-s001.zip]

Archive with 1 entries (1 files):
- brainsci-2124871-supplementary.pdf
